# Supplementary material for: Characterization of Oxytocin Receptor Expression Within Various Neuronal Populations of the Mouse Dorsal Hippocampus
Source: Front Mol Neurosci. 2020 Mar 18;13:40. doi: 10.3389/fnmol.2020.00040 (PMC7093644; doi:10.3389/fnmol.2020.00040)
Supplement: Supplementary file 2 [file Table_1.XLSX]

## Sheet: Sheet1
Cell Type	FC				CA1								Cell Type	CA2								Cell Type	CA3								DG											Total	Adjusted per Oxtr			Cells
	PCL		extra PCL		SO		PCL		SR		SLM			SO		PCL		SR		SLM			SO		PCL		SR		SLM		ML		GCL		Hilus - Polymorphic Layer		Cell Type	TOTALS				Interneurons	(compared to GAD study)
	#	%	#	%	#	%	#	%	#	%	#	%		#	%	#	%	#	%	#	%		#	%	#	%	#	%	#	%	#	%	#	%	#	%		#	%	% Oxtr with Gad	% Gad with Oxtr
GAD Cells	20	57.1429	22	70.9677	48	85.7143	61	78.2051	38	84.4444	84	85.7143	GAD Cells	26	81.25	42	75	28	71.7949	19	65.5172	GAD Cells	28	57.1429	21	45.6522	45	70.3125	25	67.5676	44	78.5714	34	80.9524	69	43.125	GAD Cells	654	68.6254				654
Oxtr Cells	many	–	1	3.22581	0	0	0	0	0	0	6	6.12245	Oxtr Cells	0	0	many	–	2	5.12821	1	3.44828	Oxtr Cells	2	4.08163	many	–	2	3.125	0	0	1	1.78571	0	0	29	18.125	Oxtr Cells	44	4.617				44
Gad+Oxtr	15	42.8571	8	25.8065	8	14.2857	17	21.7949	7	15.5556	8	8.16327	Gad+Oxtr	6	18.75	14	25	9	23.0769	9	31.0345	Gad+Oxtr	19	38.7755	25	54.3478	17	26.5625	12	32.4324	11	19.6429	8	19.0476	62	38.75	Gad+Oxtr	255	26.7576			299 Oxtr Cells	255
IN Totals	35		30		56		78		45		92			32		56		37		28			47		46		62		37		55		42		131
Totals:	35		31		56		78		45		98		Totals:	32		56		39		29		Totals:	49		46		64		37		56		42		160		Totals:	953		85.2843	28.0528	909 GAD Cells	909
																																								% Oxtr with Sst	% Sst with Oxtr
Sst Cells	0	0	3	8.82353	3	4.22535	1	16.6667	0	0	6	16.2162	Sst Cells	2	4.16667	0	0	3	16.6667	0	0	Sst Cells	1	2.5	2	13.3333	2	5.40541	0	0	0	0	0	0	1	0.819672	Sst Cells	24	4.82897				15.1776
Oxtr Cells	many	–	1	2.94118	7	9.85915	4	66.6667	5	71.4286	29	78.3784	Oxtr Cells	9	18.75	many	–	7	38.8889	3	75	Oxtr Cells	6	15	many	–	15	40.5405	11	91.6667	9	90	7	100	63	51.6393	Oxtr Cells	176	35.4125				111.302
Sst+Oxtr	12	100	30	88.2353	61	85.9155	1	16.6667	2	28.5714	2	5.40541	Sst+Oxtr	37	77.0833	17	100	8	44.4444	1	25	Sst+Oxtr	33	82.5	13	86.6667	20	54.0541	1	8.33333	1	10	0	0	58	47.541	Sst+Oxtr	297	59.7586			473 Oxtr Cells	187.822
IN Totals	12		33		64		2		2		8			39		17		11		1			34		15		22		1		1		0		59
Totals:	12		34		71		6		7		37		Totals:	48		17		18		4		Totals:	40		15		37		12		10		7		122		Totals:	497		62.7907	92.5234	321 Sst Cells	202.915
																																								% Oxtr with 5Htr3a	% 5Htr3a with Oxtr
5Htr3a Cells	1	20	2	10	4	11.1111	12	46.1538	2	7.69231	5	13.1579	5Htr3a Cells	1	4.34783	4	57.1429	8	25.8065	7	29.1667	5Htr3a Cells	5	15.1515	5	55.5556	10	22.7273	5	15.625	0	0	24	70.5882	18	18.1818	5Htr3a Cells	113	22.1569				84.2544
Oxtr Cells	many	–	15	75	29	80.5556	10	38.4615	12	46.1538	20	52.6316	Oxtr Cells	13	56.5217	many	–	12	38.7097	10	41.6667	Oxtr Cells	21	63.6364	many	–	22	50	16	50	22	95.6522	8	23.5294	74	74.7475	Oxtr Cells	284	55.6863				211.754
5Htr3+Oxtr	4	80	3	15	3	8.33333	4	15.3846	12	46.1538	13	34.2105	5Htr3+Oxtr	9	39.1304	3	42.8571	11	35.4839	7	29.1667	5Htr3+Oxtr	7	21.2121	4	44.4444	12	27.2727	11	34.375	1	4.34783	2	5.88235	7	7.07071	5Htr3+Oxtr	113	22.1569			397 Oxtr Cells	84.2544
IN Totals	5		5		7		16		14		18			10		7		19		14			12		9		22		16		1		26		25
Totals:	5		20		36		26		26		38		Totals:	23		7		31		24		Totals:	33		9		44		32		23		34		99		Totals:	510		28.4635	50	226 5Htr3a Cells	170.212
																																								% Oxtr with nNos	% nNos with Oxtr
nNos Cells	9	81.8182	8	50	15	46.875	15	78.9474	11	68.75	14	41.1765	nNos Cells	4	23.5294	13	72.2222	7	36.8421	2	33.3333	nNos Cells	3	10.3448	7	70	6	22.2222	15	55.5556	9	37.5	11	55	6	9.23077	nNos Cells	155	39.7436				197.332
Oxtr Cells	many	–	7	43.75	14	43.75	2	10.5263	4	25	13	38.2353	Oxtr Cells	13	76.4706	many	–	5	26.3158	2	33.3333	Oxtr Cells	19	65.5172	many	–	14	51.8519	6	22.2222	7	29.1667	5	25	41	63.0769	Oxtr Cells	152	38.9744				193.513
nNos+Oxtr	2	18.1818	1	6.25	3	9.375	2	10.5263	1	6.25	7	20.5882	nNos+Oxtr	0	0	5	27.7778	7	36.8421	2	33.3333	nNos+Oxtr	7	24.1379	3	30	7	25.9259	6	22.2222	8	33.3333	4	20	18	27.6923	nNos+Oxtr	83	21.2821			235 Oxtr Cells	105.668
IN Totals	11		9		18		17		12		21			4		18		14		4			10		10		13		21		17		15		24
Totals:	11		16		32		19		16		34		Totals:	17		18		19		6		Totals:	29		10		27		27		24		20		65		Totals:	390		35.3191	34.8739	238 nNos Cells	302.817
																																								% Oxtr with Parv	% Parv with Oxtr
Parv Cells	9	39.1304	2	11.1111	2	5.88235	16	32	2	11.1111	0	0	Parv Cells	2	6.89655	5	15.625	1	5.55556	0	0	Parv Cells	0	0	3	13.0435	2	5.88235	0	0	0	0	11	23.913	2	4.25532	Parv Cells	57	12.2581				41.7558
Oxtr Cells	many	–	6	33.3333	15	44.1176	9	18	13	72.2222	31	100	Oxtr Cells	12	41.3793	many	–	10	55.5556	6	100	Oxtr Cells	18	52.9412	many	–	21	61.7647	16	94.1176	5	100	8	17.3913	37	78.7234	Oxtr Cells	207	44.5161				151.64
Parv+Oxtr	14	60.8696	10	55.5556	17	50	25	50	3	16.6667	0	0	Parv+Oxtr	15	51.7241	27	84.375	7	38.8889	0	0	Parv+Oxtr	16	47.0588	20	86.9565	11	32.3529	1	5.88235	0	0	27	58.6957	8	17.0213	Parv+Oxtr	201	43.2258			408 Oxtr Cells	147.244
IN Totals	23		12		19		41		5		0			17		32		8		0			16		23		13		1		0		38		10
Totals:	23		18		34		50		18		31		Totals:	29		32		18		6		Totals:	34		23		34		17		5		46		47		Totals:	465		49.2647	77.907	258 Parv Cells	189.074
																																								% Oxtr with Vglut	% Vglut with Oxtr
Vglut Cells	0	0	3	21.4286	0	0	1	5.55556	12	60	1	2.94118	Vglut Cells	11	35.4839	2	25	6	22.2222	2	50	Vglut Cells	3	9.09091	1	25	10	27.027	0	0	0	0	6	24	8	12.3077	Vglut Cells	66	18.75				68.8085
Oxtr Cells	many	–	10	71.4286	8	88.8889	17	94.4444	6	30	31	91.1765	Oxtr Cells	13	41.9355	many	–	14	51.8519	2	50	Oxtr Cells	15	45.4545	many	–	12	32.4324	6	85.7143	11	100	16	64	50	76.9231	Oxtr Cells	211	59.9432				219.979
Vglut+Oxtr	5	100	1	7.14286	1	11.1111	0	0	2	10	2	5.88235	Vglut+Oxtr	7	22.5806	6	75	7	25.9259	0	0	Vglut+Oxtr	15	45.4545	3	75	15	40.5405	1	14.2857	0	0	3	12	7	10.7692	Vglut+Oxtr	75	21.3068			286 Oxtr Cells	78.1915
IN Totals	5		4		1		1		14		3			18		8		13		2			18		4		25		1		0		9		15
Totals:	5		14		9		18		20		34		Totals:	31		8		27		4		Totals:	33		4		37		7		11		25		65		Totals:	352		26.2238	53.1915	141 Vglut Cells	147.409
																																								% Oxtr with Calb2	% Calb2 with Oxtr
Calb2 Cells	3	37.5	2	8.69565	0	0	7	26.9231	2	10.5263	7	11.6667	Calb2 Cells	0	0	0	0	2	9.09091	3	37.5	Calb2 Cells	3	9.375	2	50	3	9.09091	0	0	2	5.26316	19	31.1475	5	6.41026	Calb2 Cells	60	12.0482				40.9302
Oxtr Cells	many	–	20	86.9565	35	97.2222	14	53.8462	13	68.4211	49	81.6667	Oxtr Cells	23	92	many	–	17	77.2727	5	62.5	Oxtr Cells	27	84.375	many	–	30	90.9091	20	100	33	86.8421	32	52.459	51	65.3846	Oxtr Cells	369	74.0964				251.721
Calb2+Oxtr	5	62.5	1	4.34783	1	2.77778	5	19.2308	4	21.0526	4	6.66667	Calb2+Oxtr	2	8	5	100	3	13.6364	0	0	Calb2+Oxtr	2	6.25	2	50	0	0	0	0	3	7.89474	10	16.3934	22	28.2051	Calb2+Oxtr	69	13.8554			438 Oxtr Cells	47.0698
IN Totals	8		3		1		12		6		11			2		5		5		3			5		4		3		0		5		29		27
Totals:	8		23		36		26		19		60		Totals:	25		5		22		8		Totals:	32		4		33		20		38		61		78		Totals:	498		15.7534	53.4884	129 Calb2 Cells	88.0616
																																								% Oxtr with Cck	% Cck with Oxtr
Cck Cells	0	0	7	21.2121	11	16.9231	many	–	11	27.5	11	13.0952	Cck Cells	6	23.0769	0	0	3	7.89474	2	9.09091	Cck Cells	2	6.45161	many (10)	–	7	11.6667	7	17.5	7	20	10	14.4928	29	16.2011	Cck Cells	113	15.107				53.2032
Oxtr Cells	5	100	10	30.303	33	50.7692	4	15.3846	4	10	32	38.0952	Oxtr Cells	14	53.8462	25	100	23	60.5263	8	36.3636	Oxtr Cells	21	67.7419	16	100	20	33.3333	11	27.5	19	54.2857	20	28.9855	32	17.8771	Oxtr Cells	251	33.5561				118.177
Cck+Oxtr	many	–	16	48.4848	21	32.3077	22	84.6154	25	62.5	41	48.8095	Cck+Oxtr	6	23.0769	many	–	12	31.5789	12	54.5455	Cck+Oxtr	8	25.8065	many	–	33	55	22	55	9	25.7143	39	56.5217	118	65.9218	Cck+Oxtr	384	51.3369			635 Oxtr Cells	180.797
IN Totals	0		23		32		22		36		52			12		0		15		14			10		many		40		29		16		49		147					Excludes CCK Pyramidal Cells
Totals:	many		33		65		26		40		84		Totals:	26		25		38		22		Totals:	31		16		60		40		35		69		179		Totals:	789		60.4724	77.2636	497 Cck Cells	234.02	Excludes CCK Pyramidal Cells
																																								% Oxtr with Vip	% Vip with Oxtr
Vip Cells	0	0	1	5.55556	2	4	8	24.2424	9	29.0323	7	8.86076	Vip Cells	0	0	2	50	3	14.2857	0	0	Vip Cells	0	0	2	66.6667	2	5.88235	0	0	1	2.38095	5	11.9048	1	0.990099	Vip Cells	43	7.51748				24.3667
Oxtr Cells	many	–	15	83.3333	47	94	17	51.5152	17	54.8387	69	87.3418	Oxtr Cells	35	97.2222	many	–	18	85.7143	15	88.2353	Oxtr Cells	30	100	many	–	27	79.4118	19	100	40	95.2381	34	80.9524	99	98.0198	Oxtr Cells	482	84.2657				273.133
Vip+Oxtr	12	100	2	11.1111	1	2	8	24.2424	5	16.129	3	3.79747	Vip+Oxtr	1	2.77778	2	50	0	0	2	11.7647	Vip+Oxtr	0	0	1	33.3333	5	14.7059	0	0	1	2.38095	3	7.14286	1	0.990099	Vip+Oxtr	47	8.21678			529 Oxtr Cells	26.6333
IN Totals	12		3		3		16		14		10			1		4		3		2			0		3		7		0		2		8		2
Totals:	12		18		50		33		31		79		Totals:	36		4		21		17		Totals:	30		3		34		19		42		42		101		Totals:	572		8.88469	52.2222	90 Vip Cells	50.8696
Area	Adj Factor:	Length counted (µm):		Length of Region (µm):																																	Total Cells:	5026			Average Oxt Cells Counted (per marker):	411.111
FC-x	9.18519		292.453		292
CA1-y	31.7037		1009.43		2083.33
CA3-z	13.9259		443.396		787.037
DG-w	21.3333		679.245		856.481
CA2	8		254.717		255
Gad Cells	12	0.5														8	0.333333								9	0.473684											Gad Cells	29	0.432836
Gad+Cck	12	0.5														16	0.666667								10	0.526316											Gad+Cck	38	0.567164
*the term "many" indicates that the pyramidal cells express that particular gene and therefor were not counted.
