# Supplementary material for: Characterization of Oxytocin Receptor Expression Within Various Neuronal Populations of the Mouse Dorsal Hippocampus
Source: Front Mol Neurosci. 2020 Mar 18;13:40. doi: 10.3389/fnmol.2020.00040 (PMC7093644; doi:10.3389/fnmol.2020.00040)
Supplement: Supplementary file 3 [file Table_2.XLSX]

## Sheet: Sheet1
														Average R squared:	0.536257
					1. Jinno, S., and T. Kosaka. 2000. 'Colocalization of parvalbumin and somatostatin-like immunoreactivity in the mouse hippocampus: quantitative analysis with optical dissector', J Comp Neurol, 428: 377-88.
					2. Jinno, S., and T. Kosaka. 2002 'Patterns of expression of calcium binding proteins and neuronal nitric oxide synthase in different populations of hippocampal GABAergic neurons in mice', J Comp Neurol, 449: 1-25.
					3. Jinno, S., and T. Kosaka. 2003. 'Patterns of expression of neuropeptides in GABAergic nonprincipal neurons in the mouse hippocampus: Quantitative analysis with optical disector', J Comp Neurol, 461: 333-49.
					4. Jinno, S., Y. Aika, T. Fukuda, and T. Kosaka. 1999. 'Quantitative analysis of neuronal nitric oxide synthase-immunoreactive neurons in the mouse hippocampus with optical disector', J Comp Neurol, 410: 398-412.
					Cck comparison excludes pyramidal cell layer as we did not perform Cck/Gad analyisis in that layer.
	NIMH			Ref #1							NIMH	Ref #1
		CA3	CA2+CA3
	Parv #	Parv %	Parv %	Parv #	Parv %
CA1-SO	19	29.2308		152	28.3054						29.2308	28.3054
CA1-SP	41	63.0769		347	64.6182						63.0769	64.6182
CA1-SR	5	7.69231		33	6.14525						7.69231	6.14525
CA1-SLM	0	0		5	0.931099						0	0.931099
											30.0497	18.7692
CA3-SO	16	30.1887	30.0497	61	18.7692		CA2-SO	17	29.8246		48.2621	66.4615
CA3-SP	23	43.3962	48.2621	216	66.4615		CA2-SP	32	56.1404		20.5218	14.4615
CA3-SL				15			CA2-SL				1.16638	0.307692
CA3-SR				32			CA2-SR				20.8333	8.4
CA3-SL/SR	13	24.5283	20.5218	47	14.4615		CA2-SL/SR	8	14.0351		79.1667	87.5
CA3-SLM	1	1.88679	1.16638	1	0.307692		CA2-SLM	0	0		0	4
DG-Hilus	10	20.8333		15	8.4
DG-GL	38	79.1667		154	87.5
DG-ML	0	0		7	4
	NIMH			Ref #1							NIMH	Ref #1
	Sst #	Sst %	Sst %	Sst #	Sst %
CA1-SO	64	84.2105		352	89.7959						84.2105	89.7959
CA1-SP	2	2.63158		28	7.14286						2.63158	7.14286
CA1-SR	2	2.63158		10	2.55102						2.63158	2.55102
CA1-SLM	8	10.5263		2	0.510204						10.5263	0.510204
											50.7848	20.6897
CA3-SO	34	47.2222	50.7848	48	20.6897		CA2-SO	39	57.3529		22.2986	60.3448
CA3-SP	15	20.8333	22.2986	140	60.3448		CA2-SP	17	25		25.499	18.9655
CA3-SL				26			CA2-SL				1.41762	0
CA3-SR				18			CA2-SR				98.3333	100
CA3-SL/SR	22	30.5556	25.499	44	18.9655		CA2-SL/SR	11	16.1765		0	0
CA3-SLM	1	1.38889	1.41762	0	0		CA2-SLM	1	1.47059		1.66667	0
DG-Hilus	59	98.3333		99	100
DG-GL	0	0		0	0
DG-ML	1	1.66667		0	0
	NIMH			Ref #2							NIMH	Ref #2
	nNos #	nNos %	nNos %	nNos #1	nNos #2
CA1-SO	18	26.4706		147	26.4388						26.4706	26.4388
CA1-SP	17	25		189	33.9928						25	33.9928
CA1-SR	12	17.6471		71	12.7698						17.6471	12.7698
CA1-SLM	21	30.8824		149	26.7986						30.8824	26.7986
											15.9762	8.33333
CA3-SO	10	18.5185	15.9762	20	8.33333		CA2-SO	4	10		26.4218	37.0833
CA3-SP	10	18.5185	26.4218	89	37.0833		CA2-SP	18	45		27.3349	19.1667
CA3-SL							CA2-SL				30.2671	35.4167
CA3-SR							CA2-SR						42.8571	17.5889
CA3-SL/SR	13	24.0741	27.3349	46	19.1667		CA2-SL/SR	14	35		26.7857	39.3281
CA3-SLM	21	38.8889	30.2671	85	35.4167		CA2-SLM	4	10		30.3571	43.083
DG-Hilus	24	42.8571		89	17.5889
DG-GL	15	26.7857		199	39.3281
DG-ML	17	30.3571		218	43.083
	NIMH			Ref #4							NIMH	Ref #4
	Gad#	Gad %	Gad %	Gad#	Gad1 %
CA1-SO	56	20.6642		233	27.093						20.6642	27.093
CA1-SP	78	28.7823		272	31.6279						28.7823	31.6279
CA1-SR	45	16.6052		146	16.9767						16.6052	16.9767
CA1-SLM	92	33.9483		209	24.3023						33.9483	24.3023
											23.6734	15.3203
CA3-SO	47	24.4792	23.6734	55	15.3203		CA2-SO	34	21.9355		27.8136	41.5042
CA3-SP	46	23.9583	27.8136	149	41.5042		CA2-SP	56	36.129		29.6243	30.3621
CA3-SL				24			CA2-SL				18.8887	12.8134
CA3-SR				85			CA2-SR						57.4561	16.2791
CA3-SL/SR	62	32.2917	29.6243	109	30.3621		CA2-SL/SR	37	23.871				18.4211	57.6227
CA3-SLM	37	19.2708	18.8887	46	12.8134		CA2-SLM	28	18.0645		24.1228	26.0982
DG-Hilus	131	57.4561		63	16.2791
DG-GL	42	18.4211		223	57.6227
DG-ML	55	24.1228		101	26.0982
	NIMH			Ref #2							NIMH	Ref #2
	Calb2 #	Calb2 %	Calb2 %	Calb2 #	Calb2 %
CA1-SO	1	3.33333		51	14.1274						3.33333	14.1274
CA1-SP	12	40		163	45.1524						40	45.1524
CA1-SR	6	20		89	24.6537						20	24.6537
CA1-SLM	11	36.6667		58	16.0665						36.6667	16.0665
											29.8266	16.4557
CA3-SO	5	41.6667	29.8266	13	16.4557		CA2-SO	2	13.3333		33.3333	49.3671
CA3-SP	4	33.3333	33.3333	39	49.3671		CA2-SP	5	33.3333				28.4824	2.53165
CA3-SL							CA2-SL				8.35771	31.6456
CA3-SR							CA2-SR				44.2623	36.4407
CA3-SL/SR	3	25	28.4824	2	2.53165		CA2-SL/SR	5	33.3333		47.541	47.4576
CA3-SLM	0	0	8.35771	25	31.6456		CA2-SLM	3	20		8.19672	16.1017
DG-Hilus	27	44.2623		43	36.4407
DG-GL	29	47.541		56	47.4576
DG-ML	5	8.19672		19	16.1017
	NIMH			Ref #3							NIMH	Ref #3
	Vip #	Vip %	Vip %	Vip #	Vip %
CA1-SO	3	7.5		28	10.0358						7.5	10.0358
CA1-SP	13	32.5		159	56.9892						32.5	56.9892
CA1-SR	14	35		55	19.7133						35	19.7133
CA1-SLM	10	25		37	13.2616						25	13.2616
											3.64797	12.7273
CA3-SO	0	0	3.64797	7	12.7273		CA2-SO	1	10		33.648	43.6364
CA3-SP	3	30	33.648	24	43.6364		CA2-SP	4	40		55.4081	40
CA3-SL							CA2-SL				7.29594	3.63636
CA3-SR							CA2-SR				16.6667	19.4444
CA3-SL/SR	7	70	55.4081	22	40		CA2-SL/SR	3	30		66.6667	69.4444
CA3-SLM	0	0	7.29594	2	3.63636		CA2-SLM	2	20		16.6667	11.1111
DG-Hilus	2	16.6667		14	19.4444
DG-GL	8	66.6667		50	69.4444
DG-ML	2	16.6667		8	11.1111
	NIMH			Ref #3							NIMH	Ref #3
	Cck #	Cck %	Cck %	Cck #	Cck %
CA1-SO	33	27.2727		34	31.1927						27.2727	31.1927
CA1-SP*
CA1-SR	36	29.7521		61	55.9633						29.7521	55.9633
CA1-SLM	52	42.9752		14	12.844						42.9752	12.844
											16.4722	37.3737
CA3-SO	10	12.6582	16.4722	37	37.3737		CA2-SO	12	29.2683
CA3-SP*							CA2-SP*				47.4074	62.6263
CA3-SL							CA2-SL				36.1205	0
CA3-SR							CA2-SR						69.3396	12.5
CA3-SL/SR	40	50.6329	47.4074	62	62.6263		CA2-SL/SR	15	36.5854		23.1132	71.875
CA3-SLM	29	36.7089	36.1205	0	0		CA2-SLM	14	34.1463		7.54717	15.625
DG-Hilus	147	69.3396		4	12.5
DG-GL	49	23.1132		23	71.875
DG-ML	16	7.54717		5	15.625
*Cck comparison excludes pyramidal cell layer as we did not perform Cck/Gad analyisis in that layer.
